# Supplementary material for: Representation of internal speech by single neurons in human supramarginal gyrus
Source: Nat Hum Behav. 2024 May 13;8(6):1136–49. doi: 10.1038/s41562-024-01867-y (PMC11199147; doi:10.1038/s41562-024-01867-y)
Supplement: Supplementary file 5 — Source data for Fig. 3. [file 41562_2024_1867_MOESM5_ESM.xlsx]

## Sheet: Figure S3A
Participant 1 S1 data
Written cue
Block 1	0.0104167	0	0.0104167	0	0	0	0	0	0.0104167	0.0208333	0.03125	0.03125	0.0104167	0.0104167	0.0208333	0	0.0104167	0	0	0	0.0104167	0.0104167	0.0104167	0.0104167	0.0208333	0.0104167	0	0	0	0	0	0	0	0	0.0104167	0.0104167	0	0	0	0	0.0104167	0.0208333	0.0208333	0.0208333	0.0104167	0.0104167	0.0208333	0.0208333	0.0208333
Block 2	0	0	0	0	0	0.0105263	0	0	0	0	0	0	0.0105263	0	0	0	0.0105263	0	0	0	0	0.0105263	0.0105263	0.0105263	0	0	0	0.0105263	0.0105263	0.0105263	0.0105263	0.0105263	0.0105263	0	0	0.0105263	0.0105263	0	0	0.0105263	0.0210526	0.0105263	0.0210526	0.0105263	0.0105263	0.0105263	0.0210526	0.0105263	0.0210526
Block 3	0.0111111	0.0111111	0.0111111	0.0222222	0.0111111	0.0111111	0.0333333	0.0333333	0.0333333	0.0222222	0	0	0.0222222	0.0111111	0.0111111	0	0.0111111	0.0111111	0	0.0222222	0.0111111	0.0111111	0	0	0	0	0	0	0	0	0	0	0	0	0	0.0111111	0	0	0.0111111	0.0111111	0	0.0111111	0.0111111	0	0	0.0111111	0	0	0
Block 4	0.0144928	0.0289855	0.0289855	0.0144928	0.0144928	0.0144928	0.0289855	0.0144928	0	0	0	0	0	0	0	0	0	0	0	0.0144928	0.0144928	0	0	0	0	0	0	0	0	0	0.0144928	0.0144928	0	0	0	0	0	0	0	0	0	0	0	0	0	0	0	0	0
Block 5	0	0.0121951	0.0121951	0	0	0	0	0	0	0	0.0121951	0	0.0121951	0.0121951	0	0	0	0	0	0	0	0	0	0.0121951	0	0	0	0	0	0	0	0	0	0.0243902	0.0243902	0.0121951	0.0121951	0	0.0121951	0	0	0	0	0	0.0243902	0	0	0	0
Block 6	0.0166667	0.0166667	0	0	0	0	0.0166667	0	0	0	0.0166667	0	0	0	0	0.0166667	0	0	0	0.0333333	0.0166667	0	0	0	0.0166667	0.0166667	0	0	0	0.0166667	0.0166667	0.0166667	0	0.0166667	0	0	0	0	0	0.0166667	0.0166667	0.05	0.05	0.0166667	0	0	0	0.0333333	0.0333333
Block 7	0	0	0	0	0	0	0	0	0	0	0	0	0	0.0107527	0.0107527	0.0107527	0.0107527	0	0	0	0	0	0	0	0.0107527	0	0.0107527	0.0215054	0.0107527	0.0107527	0.0107527	0.0107527	0	0	0.0215054	0.0107527	0.0107527	0	0.0107527	0.0107527	0.0107527	0.0107527	0	0	0.0107527	0	0	0	0
Block 8	0.0125	0.0125	0.0125	0.0125	0.0125	0.0125	0.0125	0.0125	0	0.0125	0.0125	0	0	0.0125	0.0125	0.0125	0.0125	0	0	0	0	0.0125	0.0125	0.0125	0	0	0	0	0	0	0	0	0.025	0.0375	0.0375	0.05	0	0.0125	0	0	0.0125	0.025	0.0125	0.0125	0	0.0125	0	0	0.025
Block 9	0	0.0136986	0	0.0136986	0.0136986	0	0	0	0	0	0	0	0	0	0	0	0.0136986	0.0273973	0.0273973	0.0136986	0	0.0136986	0	0.0136986	0.0136986	0.0136986	0	0	0	0	0.0136986	0.0136986	0	0	0	0	0	0	0	0	0	0	0	0	0.0136986	0.0273973	0.0547945	0.0136986	0.0273973
Block 10	0	0	0	0	0	0	0	0	0	0	0.0111111	0	0	0	0	0	0	0	0	0	0	0	0	0	0	0	0	0.0222222	0	0.0111111	0	0.0111111	0	0	0	0	0	0	0	0	0	0	0	0	0.0111111	0.0111111	0.0111111	0	0
Auditory Cue
Block 1	0.03125	0.0208333	0.0208333	0.0208333	0.0208333	0.03125	0.0416667	0.03125	0.03125	0.0208333	0.0104167	0.0104167	0.0104167	0.0104167	0.0104167	0.0104167	0.0104167	0.0104167	0	0	0	0	0	0.0208333	0.0104167	0	0	0	0	0	0	0.0208333	0.0208333	0.0208333	0.0104167	0.0104167	0.0208333	0.0104167	0.0208333	0.0104167	0.0208333	0.0416667	0.0416667	0.0416667	0.03125	0.0208333	0.0104167	0.0104167	0.0104167
Block 2	0	0	0.0105263	0	0	0	0	0	0	0.0105263	0.0105263	0.0105263	0	0	0.0105263	0	0	0.0105263	0.0105263	0.0105263	0.0105263	0	0	0	0	0	0.0105263	0.0105263	0	0.0105263	0.0210526	0.0105263	0.0210526	0.0105263	0.0315789	0.0315789	0	0	0.0105263	0.0105263	0.0105263	0.0105263	0	0.0210526	0.0210526	0.0105263	0.0105263	0.0105263	0.0105263
Block 3	0.0111111	0	0	0	0	0	0	0	0	0	0	0	0	0	0.0111111	0	0.0111111	0	0	0	0	0.0111111	0.0111111	0	0	0	0	0	0.0111111	0	0	0.0111111	0.0111111	0.0111111	0.0111111	0.0111111	0.0111111	0.0111111	0	0	0.0111111	0	0	0	0	0	0	0	0
Block 4	0.0144928	0.0144928	0.0144928	0.0289855	0.0289855	0.0144928	0	0.0144928	0.0144928	0	0	0	0	0	0.0144928	0	0	0.0144928	0	0.0144928	0.0144928	0	0	0	0	0	0.0144928	0	0	0	0	0	0	0	0	0	0	0	0	0	0	0	0	0	0	0	0.0144928	0	0.0289855
Block 5	0	0	0	0.0121951	0	0.0121951	0	0	0	0.0121951	0.0121951	0	0	0	0	0	0	0	0	0	0	0.0121951	0	0	0	0	0	0	0	0	0.0121951	0.0121951	0.0121951	0.0121951	0	0	0	0	0.0121951	0.0121951	0	0.0243902	0.0243902	0.0243902	0.0243902	0.0243902	0	0.0121951	0.0121951
Block 6	0.0166667	0.0166667	0	0	0	0.0166667	0	0	0	0	0	0	0	0	0	0.0166667	0	0	0	0	0	0	0	0.0166667	0.0166667	0.0166667	0.0166667	0	0	0	0	0	0	0	0	0	0.05	0	0	0	0.0166667	0.0166667	0.0166667	0.0333333	0.0333333	0	0.0166667	0.0166667	0.0166667
Block 7	0	0	0	0	0	0.0107527	0	0	0	0	0	0	0	0	0.0107527	0	0	0	0	0	0	0	0	0	0	0	0	0.0107527	0.0107527	0.0107527	0.0107527	0	0	0.0107527	0.0215054	0.0215054	0.0107527	0.0215054	0.0107527	0	0	0	0	0	0	0.0107527	0.0107527	0.0107527	0.0107527
Block 8	0	0	0	0	0	0	0.0125	0.0125	0	0	0.0125	0.0125	0	0	0	0	0	0	0	0	0	0.0125	0	0.0125	0	0.0125	0	0	0	0	0	0	0	0	0	0	0	0.0125	0.0125	0.0125	0.0125	0	0	0.0125	0	0	0.0125	0	0
Block 9	0.0136986	0.0136986	0.0273973	0.0136986	0.0136986	0	0.0136986	0	0	0	0	0	0	0	0	0.0136986	0.0136986	0.0136986	0	0.0136986	0.0136986	0	0	0.0136986	0	0	0	0.0136986	0.0136986	0	0.0136986	0.0273973	0.0136986	0.0136986	0	0	0	0	0	0	0.0136986	0.0136986	0.0136986	0	0	0.0136986	0	0	0
Block 10	0	0	0.0111111	0	0	0	0	0.0222222	0	0	0	0.0111111	0.0111111	0.0111111	0	0	0	0	0	0	0.0111111	0.0111111	0.0111111	0.0111111	0.0111111	0	0	0.0111111	0	0.0111111	0	0	0	0	0	0	0	0	0	0	0	0.0111111	0	0	0.0111111	0	0	0.0111111	0.0111111
[truncated: 108 more columns]

## Sheet: Figure S3B
Participant 2 S1 data
Block 1	0	0	0	0.00990099	0	0	0	0	0	0	0	0	0	0	0	0	0	0	0	0	0	0	0	0	0	0	0	0	0	0	0	0	0	0	0	0	0.00990099	0	0	0	0	0	0	0	0	0.00990099	0	0	0
Block 2	0.0120482	0	0.0120482	0	0.0120482	0	0	0	0	0	0	0	0	0	0	0.0120482	0.0240964	0	0	0.0120482	0.0120482	0	0	0	0	0.0120482	0	0	0	0	0	0	0	0	0	0	0	0	0	0	0	0	0	0	0	0.0120482	0	0	0
Block 3	0	0	0	0	0.0117647	0	0	0	0	0	0	0.0117647	0	0.0235294	0.0235294	0.0117647	0.0117647	0.0117647	0.0117647	0	0	0	0	0	0	0	0	0	0	0.0117647	0	0	0.0235294	0.0235294	0	0	0	0	0	0	0	0	0	0	0	0	0.0117647	0	0
Block 4	0	0	0	0	0	0	0	0	0	0	0	0	0	0	0.0106383	0	0	0	0	0	0	0	0.0106383	0.0106383	0.0106383	0.0106383	0.0106383	0.0106383	0.0106383	0.0212766	0	0.0106383	0	0	0	0	0	0	0	0	0	0	0.0106383	0	0	0.0106383	0.0212766	0.0106383	0.0212766
Block 5	0	0	0	0	0	0	0	0	0	0	0	0	0	0	0.011236	0.011236	0.011236	0	0.011236	0.011236	0.011236	0.011236	0.011236	0	0.011236	0	0.011236	0	0	0.011236	0	0	0	0	0.011236	0.011236	0.011236	0.011236	0.011236	0.011236	0	0	0	0	0	0	0.011236	0	0
Block 6	0	0.0142857	0	0.0142857	0	0	0	0	0	0	0	0	0	0.0142857	0.0142857	0.0142857	0	0	0	0	0	0.0142857	0.0142857	0.0285714	0.0285714	0.0142857	0	0	0	0	0	0	0.0142857	0	0	0	0	0	0	0	0	0	0	0	0	0.0142857	0.0285714	0	0
Block 7	0	0	0	0	0	0	0	0	0	0	0	0	0	0	0.0327869	0.0163934	0.0163934	0	0	0	0	0	0	0	0	0.0163934	0	0	0.0163934	0.0491803	0.0163934	0.0163934	0.0163934	0	0	0	0	0	0	0	0	0.0163934	0.0163934	0.0163934	0.0163934	0	0	0.0163934	0.0163934
Block 8	0.0294118	0	0.0147059	0.0147059	0	0	0.0147059	0.0147059	0.0294118	0.0147059	0.0147059	0	0	0.0147059	0	0	0	0	0	0	0	0.0147059	0	0	0	0	0.0147059	0.0147059	0.0147059	0.0147059	0	0	0	0	0	0	0	0	0	0	0	0	0	0	0	0	0	0	0
[truncated: 108 more columns]

## Sheet: Figure S3C
Particpant 1 Tuning analysis
	Tuning analysis Written cue								Tuning analysis Auditory cue
	ITI	Cue	Delay	Internal	Delay	Speech			ITI	Cue	Delay	Internal	Delay	Speech
Block 1	0	24.2424	15.1515	18.1818	9.09091	36.3636			0	6.06061	3.0303	18.1818	15.1515	36.3636
Block 2	4.54545	45.4545	13.6364	22.7273	13.6364	45.4545			0	18.1818	0	22.7273	4.54545	31.8182
Block 3	32.1429	58.9286	37.5	37.5	5.35714	57.1429			0	42.8571	3.57143	44.6429	35.7143	51.7857
Block 4	0	56.25	18.75	37.5	18.75	59.375			3.125	15.625	18.75	40.625	21.875	46.875
Block 5	0	33.3333	11.1111	25.9259	14.8148	25.9259			0	25.9259	7.40741	22.2222	0	22.2222
Block 6	0	40.4762	11.9048	19.0476	35.7143	50			4.7619	9.52381	9.52381	30.9524	14.2857	54.7619
Block 7	0	32.1429	7.14286	17.8571	10.7143	46.4286			0	3.57143	10.7143	21.4286	14.2857	35.7143
Block 8	0	16.129	6.45161	12.9032	0	12.9032			0	22.5806	3.22581	32.2581	12.9032	41.9355
Block 9	2.77778	30.5556	16.6667	33.3333	5.55556	30.5556			2.77778	11.1111	8.33333	22.2222	13.8889	25
Block 10	0	23.0769	7.69231	26.9231	23.0769	34.6154			0	23.0769	3.84615	26.9231	7.69231	30.7692

## Sheet: Figure S3D
Participant 2 tuning analysis
	ITI	Cue	Delay	Internal	Delay	Speech
Block 1	1.44928	1.44928	0	1.44928	2.89855	5.7971
Block 2	0	7.77778	1.11111	2.22222	1.11111	5.55556
Block 3	1.1236	2.24719	0	2.24719	2.24719	2.24719
Block 4	0	1.28205	0	7.69231	0	2.5641
Block 5	0	4.34783	1.44928	5.7971	2.89855	1.44928
Block 6	0	1.33333	4	10.6667	2.66667	1.33333
Block 7	0	0	1.2987	1.2987	1.2987	0
Block 8	1.08696	4.34783	9.78261	20.6522	19.5652	14.1304
Block 9	1.21951	14.6341	19.5122	17.0732	14.6341	14.6341
