# Supplementary material for: Representation of internal speech by single neurons in human supramarginal gyrus
Source: Nat Hum Behav. 2024 May 13;8(6):1136–49. doi: 10.1038/s41562-024-01867-y (PMC11199147; doi:10.1038/s41562-024-01867-y)
Supplement: Supplementary file 6 — Source data for Fig. 4. [file 41562_2024_1867_MOESM6_ESM.xlsx]

## Sheet: Figure S4A
Classification accuracy per task phase
Participant 1	S1
	Session 1	Session 2	Session 3	Session 4	Session 5	Session 6	Session 7	Session 8	Session 9	Session 10
ITI	15.1042	8.59375	11.1979	7.8125	16.0938	11.1979	13.3854	9.16667	15.0521	7.8125
Cue	11.0938	10.3646	9.47917	8.59375	9.84375	11.1979	6.30208	10.8333	10.2083	11.7188
D1	12.7604	10.9896	11.0938	12.5	12.1354	9.42708	14.2188	17.5	7.03125	14.0625
Imagined	12.0312	11.8229	12.8646	15.625	10.5208	8.69792	17.3958	12.5	10.3646	9.375
D2	11.9271	13.3854	5.52083	10.9375	11.1458	8.75	6.30208	14.1667	10.2604	4.6875
Speech	7.96875	23.5417	12.8125	18.75	9.84375	14.375	14.8958	16.6667	13.3333	19.5312
Null distribution Data Mean ( Labels shuffled 100 times)
ITI	11.4524	11.1496	11.064	11.3906	11.4113	12.024	11.3228	11.65	10.6693	12.25
Cue	11.7619	10.937	11.608	11.2891	11.0081	11.616	11.7402	11.6917	11.5591	11.7344
D1	11.3968	11	11.32	11.6719	11.3629	12.4	11.1654	11.9167	11.7244	11.5859
Imagined	11.4127	11.252	10.856	12.0391	11.1774	11.464	11.3071	11.4667	11.3307	11.2031
D2	11.5317	11.2677	11.264	11.4062	11.0968	11.576	11.5984	11.7167	11.9685	11.5156
Speech	11.373	11.3622	11.664	12.125	11.5161	11.752	11.4331	11.975	10.8268	11.2578
Null distribution percentile values (combined session)
Percentile value	ITI	Cue	Delay	Internal	Delay	Speech
97.5	18.5484	18.1102	18.1102	18.5484	18.3333	18.2937
99.5	21.4286	20.3125	20.3125	20.1562	21.1768	21.6333

## Sheet: Figure S4B
Classification accuracy per task phase
Participant 2	SMG
	Session 1	Session 2	Session 3	Session 4	Session 5	Session 6	Session 7	Session 8
ITI	8.59375	13.4921	11.9048	8.66142	10.1562	12.5	17.1875	8.66142
Cue	15.625	7.93651	10.3175	14.1732	5.46875	12.5	7.8125	7.87402
D1	8.59375	7.93651	9.52381	11.811	15.625	7.8125	11.7188	15.748
Imagined	9.375	10.3175	17.4603	13.3858	14.8438	12.5	13.2812	9.44882
D2	12.5	7.14286	11.9048	10.2362	10.1562	13.2812	9.375	14.9606
Speech	15.625	19.8413	15.0794	16.5354	13.2812	20.3125	10.1562	11.0236
Null distribution Data Mean ( Labels shuffled 100 times)
ITI	11.1172	11.2222	11.8968	12.2441	11.5703	11.3047	11.9844	11.2992
Cue	11.7031	11.619	11.3016	11.6929	10.9609	11.4688	11.8516	11.2913
D1	11.4297	11.4524	11.7778	11.8898	10.9766	11.1172	11.1094	11.1496
Imagined	11.6562	11.4206	11.3413	11	10.8594	11.875	11.3438	11.5827
D2	11.1484	12.0714	11.1508	11.4724	12.1641	11.4844	11.3672	11.4961
Speech	10.8594	11.5952	11.4603	11.5197	11.4922	11.5547	11.6797	10.5748
Null distribution percentile values (combined session)
Percentile value	ITI	Cue	Delay	Internal	Delay	Speech
97.5	18.1102	18.8976	17.9688	17.9688	17.7145	17.9688
99.5	21.6518	21.3442	20.4724	20.4724	19.6863	19.8413

## Sheet: Figure S4C
Classification accuracy per task phase
Participant 2	S1
	Session 1	Session 2	Session 3	Session 4	Session 5	Session 6	Session 7	Session 8	Session 9
ITI	3.90625	7.87402	13.4921	7.93651	14.9606	14.8438	10.1562	11.7188	5.51181
Cue	14.8438	25.1969	15.0794	19.8413	19.685	17.9688	9.375	19.5312	32.2835
D1	10.1562	12.5984	17.4603	15.0794	12.5984	10.9375	11.7188	28.125	36.2205
Imagined	14.8438	18.8976	18.254	31.746	18.8976	19.5312	15.625	25.7812	48.0315
D2	12.5	8.66142	15.0794	17.4603	14.1732	14.0625	10.1562	30.4688	25.1969
Speech	16.4062	29.1339	20.6349	22.2222	15.748	17.9688	15.625	29.6875	18.8976
Null distribution Data Mean ( Labels shuffled 100 times)
ITI	11.0625	11.4173	11.7698	11.3095	11.3858	11.1875	11.75	11.5078	11.7165
Cue	11.7422	11.6772	11.2698	11.6746	11.3465	11.5469	11.2109	11.4062	11.3543
D1	11.2031	11.0866	11.5317	10.7698	11.3307	11.7734	12.1484	11.2656	11.622
Imagined	10.625	11.8189	11.8968	10.8968	11.8661	11.1641	11.4766	11.3125	11.5669
D2	11.3359	11.0315	11.4603	11.746	11.5827	11.1406	11.5547	10.8359	11.8031
Speech	11.6562	11.4488	11.1032	11.8413	11.622	11.7656	11.1328	11.2344	12.3071
Null distribution percentile values (combined session)
Percentile value	ITI	Cue	Delay	Internal	Delay	Speech
97.5	18.254	17.9688	18.1102	18.1102	18.254	17.9688
99.5	20.3125	20.3125	20.3125	20.3125	20.4724	20.6349
