# Supplementary material for: Representation of internal speech by single neurons in human supramarginal gyrus
Source: Nat Hum Behav. 2024 May 13;8(6):1136–49. doi: 10.1038/s41562-024-01867-y (PMC11199147; doi:10.1038/s41562-024-01867-y)
Supplement: Supplementary file 7 — Source data for Fig. 5. [file 41562_2024_1867_MOESM7_ESM.xlsx]

## Sheet: Figure S5B
Cross Decoding Internal Strategy - Participant 1 - SMG
Audio cue Internal Strategy
Visual	25.0000 56.2500 78.1250 75.0000
Sound	18.7500 46.8750 93.7500 75.0000
Written cue Internal Strategy
Visual	25.0000 62.5000 84.3750 68.7500
Sound	18.7500 62.5000 90.6250 75.0000
