# Supplementary material for: Representation of internal speech by single neurons in human supramarginal gyrus
Source: Nat Hum Behav. 2024 May 13;8(6):1136–49. doi: 10.1038/s41562-024-01867-y (PMC11199147; doi:10.1038/s41562-024-01867-y)
Supplement: Supplementary file 8 — Statistical source data. [file 41562_2024_1867_MOESM8_ESM.xlsx]

## Sheet: Figure 3A
Tuning per 50ms timebins
Participant 1: SMG
Written cue data
Block 1	0	0	0	0	0	0	0	0	0.030303	0.030303	0	0	0.030303	0.030303	0.030303	0.030303	0	0	0.030303	0.030303	0	0	0	0	0	0	0	0.030303	0	0	0	0	0	0	0	0	0.030303	0	0	0	0.030303	0.030303	0	0	0	0	0.030303	0.212121	0.30303
Block 2	0	0.0454545	0	0.0454545	0.0454545	0	0.0454545	0	0	0	0	0	0	0	0	0	0	0	0	0	0	0	0	0	0	0	0	0	0	0	0	0	0	0	0	0	0	0	0	0	0	0	0	0	0	0	0.0454545	0.136364	0.272727
Block 3	0	0	0	0	0	0	0	0	0	0	0	0	0	0	0	0	0	0	0	0	0	0	0	0	0	0	0	0	0	0	0.0178571	0.0178571	0	0	0	0	0	0	0	0	0.0178571	0.0178571	0.0178571	0.0178571	0	0.0357143	0.125	0.482143	0.571429
Block 4	0	0	0	0	0	0	0	0	0	0	0	0	0	0	0	0	0	0.03125	0.03125	0	0	0	0	0	0	0	0.03125	0	0	0	0	0	0	0	0	0	0.03125	0.03125	0.03125	0.03125	0.0625	0.03125	0	0	0	0	0.21875	0.3125	0.46875
Block 5	0	0.037037	0.037037	0	0	0	0	0	0	0.037037	0.037037	0.037037	0.037037	0.037037	0	0	0	0	0	0	0	0	0	0	0	0	0	0	0	0	0	0	0	0	0	0	0	0	0	0	0	0	0	0	0	0	0.148148	0.296296	0.407407
Block 6	0	0	0	0	0	0	0	0	0	0	0	0	0	0	0.0238095	0.0238095	0	0	0	0.0238095	0.0238095	0.0238095	0	0.0238095	0	0	0	0	0	0	0	0	0	0	0	0.047619	0	0	0	0	0	0	0	0	0.0238095	0	0.0238095	0.0952381	0.190476
Block 7	0	0	0	0	0	0	0	0.0357143	0	0	0	0.0357143	0	0	0	0	0	0	0	0	0	0	0	0	0	0	0	0	0	0	0	0	0	0	0	0	0.0714286	0	0	0	0	0	0	0	0	0	0.178571	0.25	0.25
Block 8	0	0	0.0645161	0.0645161	0	0	0	0	0	0	0.0322581	0.0322581	0.0322581	0	0.0645161	0.0645161	0.0967742	0.0645161	0.0967742	0.0645161	0.0967742	0.0645161	0.0322581	0	0	0	0	0	0	0	0	0	0	0	0	0	0	0.0322581	0.0322581	0	0.0322581	0.0322581	0	0	0	0	0.0645161	0.419355	0.483871
Block 9	0	0	0	0	0.0277778	0	0	0	0	0	0	0	0	0	0	0	0	0	0	0.0277778	0.0277778	0	0	0.0277778	0	0	0	0	0	0	0	0	0	0	0	0	0	0	0	0	0	0.0277778	0.0277778	0	0	0	0.0833333	0.222222	0.222222
Block 10	0	0	0	0	0	0	0	0	0	0	0	0	0	0	0.0384615	0.0384615	0.0384615	0.0384615	0.0384615	0.0384615	0	0	0	0	0	0	0	0	0	0	0	0	0	0	0	0	0	0	0	0	0	0	0	0	0	0	0.0769231	0.0769231	0.192308
Auditory cue data
Block 1	0.030303	0.0606061	0.0606061	0.030303	0.030303	0.0606061	0.030303	0.030303	0.030303	0	0	0	0	0	0.030303	0	0	0	0	0	0	0	0	0	0	0	0	0	0.030303	0	0	0	0	0	0	0.030303	0	0	0	0	0	0	0	0	0	0	0	0.030303	0
Block 2	0	0	0	0	0	0	0	0	0	0	0	0	0.0454545	0	0	0	0	0	0	0	0	0	0	0	0	0.0454545	0	0	0	0.0454545	0.0909091	0.0909091	0.0454545	0.0454545	0.0454545	0.0454545	0	0	0	0	0	0	0	0	0	0	0	0.0454545	0.136364
Block 3	0	0	0	0	0.0178571	0	0	0.0178571	0.0178571	0.0357143	0	0.0178571	0	0	0	0	0	0	0	0	0	0	0	0	0	0	0	0	0	0	0	0	0.0178571	0.0178571	0	0	0	0	0	0.0178571	0.0178571	0	0	0	0	0	0.0178571	0.267857	0.375
Block 4	0	0	0	0	0	0	0	0	0	0	0	0	0	0	0	0	0	0	0	0	0	0	0	0	0	0	0	0	0	0	0	0	0	0.03125	0	0	0	0	0	0.03125	0.03125	0	0	0	0	0	0.0625	0.15625	0.3125
Block 5	0	0.037037	0	0	0	0	0	0	0.037037	0	0	0	0	0	0	0	0	0.037037	0.037037	0.037037	0.037037	0	0	0	0	0	0	0	0	0	0	0	0	0	0	0	0	0	0	0	0	0.037037	0.037037	0.037037	0	0.037037	0	0.0740741	0.296296
Block 6	0	0	0	0	0	0	0	0	0	0	0	0	0	0	0	0	0	0	0	0	0	0	0	0	0	0	0	0	0	0	0	0	0	0	0	0	0	0.0238095	0.0238095	0.047619	0.142857	0.0238095	0.0238095	0.0238095	0	0	0.0238095	0.047619	0.190476
Block 7	0	0	0.0357143	0	0	0	0.0357143	0	0	0	0	0	0	0.0357143	0.0357143	0	0	0.0357143	0.0357143	0	0	0	0	0	0	0	0	0	0	0	0	0	0	0	0	0	0	0	0	0	0	0	0.0357143	0.0357143	0	0.0714286	0.0714286	0.142857	0.178571
Block 8	0	0	0	0	0	0	0	0	0	0	0	0	0	0	0	0	0.0322581	0	0	0	0	0	0	0	0	0	0	0	0	0	0	0	0	0	0	0	0	0	0	0.0322581	0	0	0	0	0.0322581	0.0322581	0.193548	0.419355	0.516129
Block 9	0	0	0	0	0	0	0.0277778	0	0	0	0	0	0	0	0.0277778	0	0	0	0	0	0	0	0.0277778	0	0	0	0	0	0	0	0	0	0	0	0	0	0	0	0	0.0277778	0.0277778	0.0277778	0.0555556	0.0277778	0	0.0555556	0.138889	0.222222	0.25
Block 10	0	0	0	0	0	0	0	0	0	0	0	0	0	0	0	0	0	0	0	0	0	0	0	0	0.0384615	0	0	0	0	0	0	0	0	0	0	0	0	0	0	0	0	0.115385	0.153846	0.153846	0.153846	0.192308	0.192308	0.192308	0.153846
[truncated: 108 more columns]

## Sheet: Figure 3B 
Participant 1 tuning analysis SMG
	Tuning analysis Written Cue							Tuning Analysis Auditory cue
	ITI	Cue	Delay	Internal	Delay	Speech		ITI	Cue	Delay	Internal	Delay	Speech
Block 1	0	21.2121	12.1212	15.1515	6.06061	30.303		0	3.0303	3.0303	12.1212	9.09091	30.303
Block 2	0	22.7273	4.54545	27.2727	18.1818	31.8182		0	13.6364	9.09091	31.8182	4.54545	45.4545
Block 3	0	58.9286	44.6429	39.2857	3.57143	55.3571		0	33.9286	1.78571	48.2143	42.8571	58.9286
Block 4	0	43.75	12.5	31.25	9.375	40.625		0	12.5	9.375	40.625	9.375	31.25
Block 5	0	29.6296	7.40741	29.6296	3.7037	14.8148		0	22.2222	0	29.6296	0	22.2222
Block 6	0	19.0476	14.2857	30.9524	21.4286	45.2381		0	4.7619	2.38095	26.1905	30.9524	52.381
Block 7	0	28.5714	14.2857	17.8571	0	35.7143		0	10.7143	17.8571	21.4286	10.7143	32.1429
Block 8	0	48.3871	16.129	41.9355	6.45161	41.9355		0	54.8387	3.22581	58.0645	38.7097	67.7419
Block 9	0	22.2222	19.4444	30.5556	2.77778	27.7778		0	16.6667	5.55556	25	11.1111	27.7778
Block 10	0	23.0769	19.2308	19.2308	15.3846	38.4615		0	19.2308	11.5385	34.6154	11.5385	42.3077

## Sheet: Figure 3D
Participant 2
Written cue data SMG
Block 1	0	0	0	0	0	0	0	0	0	0.0144928	0.0289855	0.0144928	0	0	0	0.0144928	0	0	0	0	0	0	0	0	0	0	0	0	0	0	0	0	0.0144928	0	0.0289855	0	0	0	0	0	0	0	0	0	0	0	0.0144928	0	0
Block 2	0	0	0	0	0	0	0	0.0111111	0	0.0111111	0	0	0	0	0	0	0	0	0	0	0	0	0	0	0.0333333	0.0333333	0.0111111	0	0	0	0	0	0	0	0	0	0	0	0	0	0	0	0	0	0	0	0.0111111	0.0333333	0.0333333
Block 3	0	0	0	0	0	0	0	0	0	0	0	0	0	0	0	0	0	0.011236	0	0	0	0	0.011236	0	0	0	0	0	0	0	0	0	0	0	0.011236	0	0	0	0	0.011236	0.011236	0.011236	0.011236	0.011236	0.0224719	0	0	0.0337079	0.0224719
Block 4	0	0	0	0	0	0	0	0	0	0	0	0	0	0.0128205	0	0	0	0	0	0	0	0	0	0	0	0	0	0	0	0	0	0	0	0	0	0.0128205	0	0	0	0	0	0	0	0	0	0	0	0	0
Block 5	0	0	0	0	0	0	0	0	0	0	0	0	0	0	0	0	0	0	0	0.0144928	0.0144928	0.0144928	0.0144928	0	0.0144928	0	0	0	0	0	0	0	0	0	0	0	0	0	0	0	0	0	0	0.0144928	0.0144928	0.0144928	0.0289855	0.0289855	0.0144928
Block 6	0	0	0	0	0	0	0	0	0	0	0	0	0	0	0	0	0	0	0	0	0	0	0	0	0	0	0	0	0	0	0	0	0	0.0133333	0.0133333	0.0133333	0.0666667	0.04	0.0133333	0.0133333	0.0266667	0.04	0.0266667	0	0	0	0	0.0266667	0.0133333
Block 7	0	0	0	0	0	0	0	0	0	0	0	0	0	0	0.012987	0	0.012987	0	0	0	0	0	0	0	0	0	0	0	0	0	0	0	0	0.012987	0.012987	0	0	0	0	0	0	0.012987	0.025974	0.012987	0	0	0	0	0
Block 8	0	0	0	0	0	0	0	0	0	0	0	0	0	0	0	0	0	0	0	0	0	0	0	0	0	0	0	0	0	0	0	0	0	0	0	0	0	0	0	0	0	0	0.0108696	0	0	0	0.0108696	0.0108696	0.0326087
Block 9	0	0	0.0121951	0	0	0	0	0	0	0	0	0	0.0243902	0.0121951	0.0121951	0.0121951	0.0121951	0	0	0	0	0	0	0	0	0	0	0	0	0	0	0	0.0121951	0.0365854	0.0365854	0.0243902	0.0243902	0.0365854	0.0121951	0	0	0.0121951	0.0121951	0.0121951	0	0	0.0121951	0.0121951	0.0243902
[truncated: 108 more columns]

## Sheet: Figure 3E
Participant 2 tuning analysis - Written cue SMG
	ITI	Cue	Delay	Internal	Delay	Speech
Block 1	0	1.44928	2.89855	7.24638	0	5.7971
Block 2	0	5.55556	4.44444	12.2222	0	7.77778
Block 3	0	3.37079	1.1236	5.61798	1.1236	3.37079
Block 4	0	7.69231	2.5641	19.2308	6.41026	7.69231
Block 5	0	4.34783	2.89855	14.4928	2.89855	7.24638
Block 6	0	1.33333	1.33333	10.6667	5.33333	1.33333
Block 7	0	2.5974	1.2987	6.49351	3.8961	3.8961
Block 8	0	1.08696	4.34783	5.43478	7.6087	4.34783
Block 9	0	1.21951	4.87805	14.6341	12.1951	8.53659
