# Supplementary material for: Representation of internal speech by single neurons in human supramarginal gyrus
Source: Nat Hum Behav. 2024 May 13;8(6):1136–49. doi: 10.1038/s41562-024-01867-y (PMC11199147; doi:10.1038/s41562-024-01867-y)
Supplement: Supplementary file 9 — Statistical source data. [file 41562_2024_1867_MOESM9_ESM.xlsx]

## Sheet: Figure 5A
Participant 1
Classification accuracy per task phase	Session 1	Session 2	Session 3	Session 4	Session 5	Session 6	Session 7	Session 8	Session 9	Session 10
ITI	10.3175	9.44882	15.2	8.59375	10.4839	12.8	7.87402	7.5	12.5984	10.9375
Cue	39.6825	50.3937	59.2	48.4375	48.3871	41.6	40.9449	38.3333	45.6693	46.875
D1	37.3016	28.3465	23.2	37.5	28.2258	32	36.2205	38.3333	29.1339	15.625
Imagined	46.8254	48.8189	49.6	72.6562	58.871	49.6	54.3307	50	61.4173	57.8125
D2	27.7778	30.7087	28.8	41.4062	27.4194	48	32.2835	33.3333	35.4331	32.8125
Speech	69.8413	59.8425	71.2	82.8125	68.5484	86.4	78.7402	66.6667	70.0787	86.7188
Null distribution Data Mean ( Labels shuffled 100 times)
ITI	11.3889	12	10.816	11.5938	11.3387	11.216	11.2441	11.9333	11.5827	11.75
Cue	11.4683	11.0315	11.24	11.3906	11.6129	11.2	11.1654	10.9417	11.7087	11.8203
D1	11.873	12.1339	11.16	11.0703	11.6048	11.744	11.4724	11.1083	11.4488	11.5078
Imagined	11.4683	11.4173	11.312	11.9766	11.6129	11.496	11.8425	11.9417	11.2362	11.4219
D2	12.1349	11.3858	11.12	10.7891	11.4435	10.96	11.1811	11.5	11.7717	11.4688
Speech	11.6032	11.315	11.432	11.0703	11.75	11.384	11.9134	11.5083	11.7087	11.1797
Null distribution percentile values (combined session)
Percentile value	ITI	Cue	D1	Internal	D2	Speech
97.5	18.1821	17.9688	18.8238	18.8976	18.4	18.3667
99.5	20.8167	20.6349	21.2598	22.1237	20.4724	20.4724

## Sheet: Figure 5B - participant 1
Participant 1
Decoding accuracies 8-14 trials per word	71.875	59.375	62.5	43.75	87.5	53.125	37.5	56.25
Decoding accuracies 16-20 trials per word	90.625	71.875	87.5	68.75	75
Percentile values of shuffle distribution	97.5	99.5	99.95
8-14 trials per word	31.25	37.5	43.75
16-20 trials per word	31.25	37.5	50

## Sheet: Figure 5B - participant 2
Participant 2
Decoding accuracies	14.0625	21.875	21.875	18.75	32.8125	29.6875	18.75
Number of training trials	16	24	32	16	24	16	24
Percentile values of shuffle distribution	97.5	99.5	99.95
16-32 trials per word	21.875	25	29.6875
