# Supplementary material for: Representation of internal speech by single neurons in human supramarginal gyrus
Source: Nat Hum Behav. 2024 May 13;8(6):1136–49. doi: 10.1038/s41562-024-01867-y (PMC11199147; doi:10.1038/s41562-024-01867-y)
Supplement: Supplementary file 10 — Statistical source data. [file 41562_2024_1867_MOESM10_ESM.xlsx]

## Sheet: Figure 6A
Cross phase Classification Auditory
Session 1
Testing phase	ITI, Cue, Internal, Speech
Training ITI	8.0645 8.0645 11.2903 8.0645
Training Cue	6.4516 27.4194 22.5806 29.0323
Training Internal	9.6774 17.7419 37.0968 41.9355
Training Speech	11.2903 20.9677 25.8065 62.9032
Session 2
Testing phase	ITI, Cue, Internal, Speech
Training ITI	14.0625 14.0625 18.7500 10.9375
Training Cue	7.8125 25.0000 28.1250 43.7500
Training Internal	6.2500 28.1250 29.6875 39.0625
Training Speech	15.6250 21.8750 31.2500 51.5625
Session 3
Testing phase	ITI, Cue, Internal, Speech
Training ITI	7.8125 15.6250 7.8125 15.6250
Training Cue	10.9375 39.0625 46.8750 34.3750
Training Internal	3.1250 25.0000 45.3125 37.5000
Training Speech	12.5000 26.5625 28.1250 62.5000
Session 4
Testing phase	ITI, Cue, Internal, Speech
Training ITI	14.0625 6.2500 4.6875 10.9375
Training Cue	12.5000 34.3750 39.0625 32.8125
Training Internal	7.8125 29.6875 64.0625 50.0000
Training Speech	7.8125 25.0000 48.4375 71.8750
Session 5
Testing phase	ITI, Cue, Internal, Speech
Training ITI	1.5625 4.6875 17.1875 17.1875
Training Cue	7.8125 26.5625 26.5625 39.0625
Training Internal	12.5000 25.0000 57.8125 48.4375
Training Speech	9.3750 20.3125 48.4375 64.0625
Session 6
Testing phase	ITI, Cue, Internal, Speech
Training ITI	10.9375 9.3750 6.2500 0
Training Cue	7.8125 32.8125 43.7500 34.3750
Training Internal	7.8125 21.8750 50.0000 53.1250
Training Speech	9.3750 28.1250 53.1250 82.8125
Session 7
Testing phase	ITI, Cue, Internal, Speech
Training ITI	3.1250 9.3750 12.5000 6.2500
Training Cue	6.2500 20.3125 20.3125 23.4375
Training Internal	10.9375 26.5625 45.3125 45.3125
Training Speech	9.3750 23.4375 40.6250 67.1875
Session 8
Testing phase	ITI, Cue, Internal, Speech
Training ITI	3.1250 14.0625 9.3750 15.6250
Training Cue	12.5000 18.7500 40.6250 23.4375
Training Internal	14.0625 26.5625 42.1875 45.3125
Training Speech	15.6250 21.8750 46.8750 60.9375
Session 9
Testing phase	ITI, Cue, Internal, Speech
Training ITI	3.1250 7.8125 12.5000 14.0625
Training Cue	9.3750 29.6875 29.6875 35.9375
Training Internal	15.6250 26.5625 45.3125 43.7500
Training Speech	9.3750 31.2500 51.5625 64.0625
Session 10
Testing phase	ITI, Cue, Internal, Speech
Training ITI	9.3750 12.5000 12.5000 7.8125
Training Cue	14.0625 31.2500 40.6250 35.9375
Training Internal	10.9375 37.5000 53.1250 62.5000
Training Speech	7.8125 25.0000 51.5625 79.6875

## Sheet: Figure 6B
Cross phase Classification Written
Session 1
Testing phase	ITI, Cue, Internal, Speech
Training ITI	10.9375 9.3750 9.3750 12.5000
Training Cue	12.5000 53.1250 15.6250 34.3750
Training Internal	14.0625 29.6875 35.9375 35.9375
Training Speech	15.6250 34.3750 26.5625 64.0625
Session 2
Testing phase	ITI, Cue, Internal, Speech
Training ITI	14.0625 4.6875 10.9375 4.6875
Training Cue	7.8125 56.2500 29.6875 43.7500
Training Internal	7.8125 48.4375 37.5000 54.6875
Training Speech	10.9375 37.5000 35.9375 64.0625
Session 3
Testing phase	ITI, Cue, Internal, Speech
Training ITI	23.4375 15.6250 10.9375 14.0625
Training Cue	14.0625 81.2500 42.1875 59.3750
Training Internal	12.5000 54.6875 37.5000 46.8750
Training Speech	14.0625 60.9375 42.1875 67.1875
Session 4
Testing phase	ITI, Cue, Internal, Speech
Training ITI	6.2500 12.5000 12.5000 7.8125
Training Cue	9.3750 67.1875 50.0000 51.5625
Training Internal	14.0625 53.1250 65.6250 46.8750
Training Speech	21.8750 48.4375 50.0000 82.8125
Session 5
Testing phase	ITI, Cue, Internal, Speech
Training ITI	6.2500 9.3750 15.6250 12.5000
Training Cue	9.3750 59.3750 45.3125 45.3125
Training Internal	9.3750 50.0000 48.4375 43.7500
Training Speech	6.2500 42.1875 48.4375 57.8125
Session 6
Testing phase	ITI, Cue, Internal, Speech
Training ITI	10.9375 4.6875 14.0625 4.6875
Training Cue	10.9375 46.8750 39.0625 54.6875
Training Internal	14.0625 23.4375 43.7500 54.6875
Training Speech	10.9375 39.0625 42.1875 70.3125
Session 7
Testing phase	ITI, Cue, Internal, Speech
Training ITI	6.2500 4.6875 9.3750 7.8125
Training Cue	4.6875 54.6875 32.8125 14.0625
Training Internal	10.9375 40.6250 45.3125 54.6875
Training Speech	12.5000 29.6875 46.8750 73.4375
Session 8
Testing phase	ITI, Cue, Internal, Speech
Training ITI	15.6250 14.0625 25.0000 12.5000
Training Cue	12.5000 40.6250 39.0625 34.3750
Training Internal	17.1875 39.0625 42.1875 46.8750
Training Speech	7.8125 45.3125 46.8750 45.3125
Session 9
Testing phase	ITI, Cue, Internal, Speech
Training ITI	9.3750 15.6250 15.6250 9.3750
Training Cue	7.8125 50.0000 64.0625 40.6250
Training Internal	6.2500 57.8125 62.5000 46.8750
Training Speech	12.5000 39.0625 50.0000 64.0625
Session 10
Testing phase	ITI, Cue, Internal, Speech
Training ITI	6.2500 7.8125 9.3750 3.1250
Training Cue	6.2500 46.8750 50.0000 50.0000
Training Internal	10.9375 32.8125 45.3125 42.1875
Training Speech	6.2500 26.5625 48.4375 56.2500
